# Supplementary material for: Characterization of the Seed Biopriming, Plant Growth-Promoting and Salinity-Ameliorating Potential of Halophilic Fungi Isolated from Hypersaline Habitats
Source: Int J Mol Sci. 2023 Mar 3;24(5):4904. doi: 10.3390/ijms24054904 (PMC10003710; doi:10.3390/ijms24054904)
Supplement: Supplementary file 1 [file ijms-24-04904-s001.zip]

Archive with 1 entries (1 files):
- ijms-2182906-supplementary.pdf
